# Supplementary material for: Bayesian versus frequentist statistical inference for investigating a one-off cancer cluster reported to a health department
Source: BMC Med Res Methodol. 2009 May 11;9:30. doi: 10.1186/1471-2288-9-30 (PMC2694210; doi:10.1186/1471-2288-9-30)
Supplement: Additional file 1 — Bayesian Cluster Analysis Calculator. Spreadsheet to calculate and plot posterior SIRs given the observed and expected number of cases and the parameters of a Gamma prior distribution. [file 1471-2288-9-30-S1.xls]

## Sheet: Sheet5
		Reference Parameters for 95% Credible Intervals of the Prior Belief with Mode = 1
			Parameters		Standard deviation	Mode	Mean	Median	95% Prior Interval
			a	inverse b					Lower 95% Limit	Upper 95% Limit
			1.46	0.46	2.63	1	3.17	2.49	0.22	10
			2.17	1.17	1.26	1	1.85	1.58	0.25	5
			2.68	1.68	0.97	1	1.6	1.4	0.29	4
			3.84	2.84	0.69	1	1.35	1.24	0.36	3
			5.23	4.23	0.54	1	1.24	1.16	0.41	2.5
			8.64	7.64	0.38	1	1.13	1.09	0.51	2
			12.92	11.92	0.3	1	1.08	1.06	0.58	1.75
			24.04	23.04	0.21	1	1.04	1.03	0.67	1.5
			77.93	76.93	0.11	1	1.01	1.01	0.8	1.25

## Sheet: Sheet1
Bayesian Cluster Analysis Calculator
	No. Observed Cases			16
	No. Expected Cases			7
	Parameters of Gamma Prior Distribution
		alpha		12
		beta		11
	Posterior Distribution
	Mode			1.5
	Mean			1.55556
	Lower 95% Limit			1.03365
	Upper 95% Limit			2.18242
	Pr(O/E < 1.0)			0.0173176
	Pr(O/E < 1.5)			0.449057
	Pr(O/E < 2.0)			0.926417

## Sheet: Sheet2
observed	16			0.01	7.04343e-18	1.07764e-47	1.48098e-32
expected	7			0.06	1.4743e-09	4.48428e-27	2.94419e-20
a	12			0.11	6.68929e-07	2.33532e-20	3.37929e-16
invb	11			0.16	2.37968e-05	2.35028e-16	9.56002e-14
postupr	2.18242			0.21	0.000273369	1.47549e-13	5.2245e-12
postlwr	1.03365			0.26	0.00165265	1.91615e-11	1.12229e-10
prob1	0.0173176			0.31	0.00660071	8.99601e-10	1.31922e-09
prob2	0.449057			0.36	0.0197278	2.07294e-08	1.01711e-08
prob3	0.926417			0.41	0.0475895	2.82305e-07	5.74203e-08
maxpost	4			0.46	0.097356	2.56537e-06	2.55062e-07
postmean	1.55556			0.51	0.174758	1.69129e-05	9.36786e-07
postmode	1.5			0.56	0.282079	8.59084e-05	2.94797e-06
				0.61	0.416935	0.00035156	8.16186e-06
				0.66	0.572218	0.00119927	2.02867e-05
				0.71	0.737154	0.00350219	4.59874e-05
				0.76	0.899092	0.00894264	9.62764e-05
				0.81	1.04551	0.0203109	0.000188044
				0.86	1.16577	0.0416128	0.000345519
				0.91	1.25235	0.0778075	0.000601389
				0.96	1.30134	0.134079	0.000997309
				1.01	1.31244	0.214709	0.00158354
				1.06	1.28839	0.321786	0.00241756
				1.11	1.23417	0.454113	0.00356163
				1.16	1.1561	0.606658	0.00507932
				1.21	1.06105	0.770759	0.00703138
				1.26	0.955677	0.93509	0.0094711
				1.31	0.845974	1.0872	0.0124397
				1.36	0.736952	1.21526	0.015962
				1.41	0.632498	1.30969	0.0200433
				1.46	0.535388	1.36432	0.0246664
				1.51	0.447375	1.3769	0.0297912
				1.56	0.369346	1.34903	0.0353547
				1.61	0.301499	1.28556	0.0412728
				1.66	0.243516	1.19357	0.0474435
				1.71	0.194731	1.08133	0.0537504
				1.76	0.15426	0.957283	0.0600681
				1.81	0.121121	0.829191	0.0662667
				1.86	0.0943048	0.703587	0.0722174
				1.91	0.0728445	0.585469	0.0777975
				1.96	0.055845	0.478247	0.0828945
				2.01	0.0425072	0.383854	0.0874103
				2.06	0.0321353	0.302986	0.0912637
				2.11	0.0241373	0.23538	0.0943928
				2.16	0.0180182	0.180106	0.0967557
				2.21	0.0133713	0.135833	0.0983308
				2.26	0.00986708	0.101036	0.0991164
				2.31	0.00724212	0.0741662	0.0991286
				2.36	0.00528815	0.0537578	0.0984003
				2.41	0.00384235	0.0384958	0.0969781
				2.46	0.00277865	0.0272481	0.0949204
				2.51	0.00200031	0.0190727	0.0922942
				2.56	0.00143372	0.013208	0.0891726
				2.61	0.00102331	0.00905287	0.0856322
				2.66	0.000727441	0.00614372	0.0817508
				2.71	0.00051511	0.00412984	0.0776053
				2.76	0.000363392	0.0027507	0.0732698
				2.81	0.000255437	0.00181595	0.0688141
				2.86	0.000178928	0.00118864	0.0643028
				2.91	0.000124915	0.000771637	0.0597941
				2.96	8.69235e-05	0.000496951	0.0553394
				3.01	6.02973e-05	0.000317591	0.0509833
				3.06	4.17004e-05	0.000201459	0.0467632
				3.11	2.87545e-05	0.000126874	0.0427095
				3.16	1.97714e-05	7.93466e-05	0.0388462
				3.21	1.35573e-05	4.92888e-05	0.0351911
				3.26	9.2715e-06	3.04174e-05	0.0317563
				3.31	6.32415e-06	1.86525e-05	0.0285492
				3.36	4.30293e-06	1.13678e-05	0.0255724
				3.41	2.92058e-06	6.88684e-06	0.0228249
				3.46	1.97763e-06	4.14803e-06	0.0203027
				3.51	1.33606e-06	2.48436e-06	0.017999
				3.56	9.00605e-07	1.47981e-06	0.0159049
				3.61	6.05762e-07	8.76771e-07	0.0140101
				3.66	4.06586e-07	5.16792e-07	0.0123033
				3.71	2.7234e-07	3.0308e-07	0.0107722
				3.76	1.82055e-07	1.76876e-07	0.00940424
				3.81	1.21465e-07	1.02732e-07	0.00818681
				3.86	8.0886e-08	5.93915e-08	0.00710737
				3.91	5.37644e-08	3.41802e-08	0.00615371
				3.96	3.56727e-08	1.95842e-08	0.00531409
				4.01	2.36273e-08	1.1173e-08	0.00457734
				4.06	1.56225e-08	6.3476e-09	0.00393293
				4.11	1.03125e-08	3.59146e-09	0.00337106
				4.16	6.79622e-09	2.02393e-09	0.00288262
				4.21	4.4718e-09	1.13613e-09	0.00245926
				4.26	2.9378e-09	6.35339e-10	0.00209335
				4.31	1.9271e-09	3.53971e-10	0.00177796
				4.36	1.26225e-09	1.96495e-10	0.00150683
				4.41	8.25573e-10	1.08691e-10	0.00127437
				4.46	5.39203e-10	5.99139e-11	0.00107556
				4.51	3.51681e-10	3.29146e-11	0.000905935
				4.56	2.29065e-10	1.80222e-11	0.000761564
				4.61	1.49002e-10	9.83595e-12	0.000638971
				4.66	9.6798e-11	5.35114e-12	0.000535103
				4.71	6.28043e-11	2.90219e-12	0.000447295
				4.76	4.06981e-11	1.56922e-12	0.000373223
				4.81	2.63409e-11	8.45957e-13	0.000310867
				4.86	1.70283e-11	4.54721e-13	0.000258482
				4.91	1.09953e-11	2.43726e-13	0.000214561
				4.96	7.09166e-12	1.30269e-13	0.000177808
				5.01	4.5688e-12	6.94368e-14	0.000147111
				5.06	2.94023e-12	3.69122e-14	0.00012152
				5.11	1.89014e-12	1.95706e-14	0.000100224
				5.16	1.2138e-12	1.03495e-14	8.2533e-05
				5.21	7.78672e-13	5.4592e-15	6.7863e-05
				5.26	4.99023e-13	2.87251e-15	5.57183e-05
				5.31	3.19489e-13	1.50776e-15	4.5681e-05
				5.36	2.04346e-13	7.89523e-16	3.73987e-05
				5.41	1.30576e-13	4.12455e-16	3.05755e-05
				5.46	8.33583e-14	2.14975e-16	2.4963e-05
				5.51	5.31662e-14	1.11793e-16	2.03534e-05
				5.56	3.38789e-14	5.80063e-17	1.65731e-05
				5.61	2.15693e-14	3.00322e-17	1.34775e-05
				5.66	1.37203e-14	1.55156e-17	1.09462e-05
				5.71	8.72002e-15	7.99899e-18	8.87925e-06
				5.76	5.53739e-15	4.11531e-18	7.19375e-06
				5.81	3.51345e-15	2.11293e-18	5.82117e-06
				5.86	2.22745e-15	1.08268e-18	4.70491e-06
				5.91	1.41102e-15	5.53684e-19	3.79827e-06
				5.96	8.93139e-16	2.82608e-19	3.06283e-06
				6.01	5.64895e-16	1.43973e-19	2.46701e-06
				6.06	3.57014e-16	7.32093e-20	1.9849e-06
				6.11	2.25464e-16	3.7158e-20	1.59527e-06
				6.16	1.42282e-16	1.88258e-20	1.28074e-06
				6.21	8.97239e-17	9.52102e-21	1.02715e-06
				6.26	5.654e-17	4.80676e-21	8.22913e-07
				6.31	3.56041e-17	2.42255e-21	6.58615e-07
				6.36	2.24049e-17	1.21887e-21	5.2659e-07
				6.41	1.40893e-17	6.12233e-22	4.20614e-07
				6.46	8.85418e-18	3.07017e-22	3.35639e-07
				6.51	5.56057e-18	1.53712e-22	2.67575e-07
				6.56	3.48987e-18	7.68349e-23	2.13112e-07
				6.61	2.18887e-18	3.83468e-23	1.69577e-07
				6.66	1.37202e-18	1.91086e-23	1.34812e-07
				6.71	8.59466e-19	9.50753e-24	1.07077e-07
				6.76	5.38062e-19	4.72341e-24	8.49731e-08
				6.81	3.36647e-19	2.34316e-24	6.73728e-08
				6.86	2.10504e-19	1.16069e-24	5.3372e-08
				6.91	1.3155e-19	5.74126e-25	4.22448e-08
				6.96	8.21623e-20	2.83586e-25	3.34095e-08
				7.01	5.1287e-20	1.3988e-25	2.64002e-08
				7.06	3.19962e-20	6.8902e-26	2.08445e-08
				7.11	1.99504e-20	3.38937e-26	1.64447e-08
				7.16	1.24327e-20	1.66505e-26	1.29634e-08
				7.21	7.74371e-21	8.16886e-27	1.02111e-08
				7.26	4.82061e-21	4.00252e-27	8.03692e-09
				7.31	2.99936e-21	1.95861e-27	6.32089e-09
				7.36	1.86522e-21	9.57228e-28	4.96755e-09
				7.41	1.15935e-21	4.67241e-28	3.90109e-09
				7.46	7.20242e-22	2.27789e-28	3.06135e-09
				7.51	4.47228e-22	1.10917e-28	2.40064e-09
				7.56	2.77567e-22	5.39439e-29	1.88119e-09
				7.61	1.72186e-22	2.62044e-29	1.47311e-09
				7.66	1.06763e-22	1.27145e-29	1.15276e-09
				7.71	6.61667e-23	6.16208e-30	9.01459e-10
				7.76	4.09882e-23	2.98305e-30	7.04466e-10
				7.81	2.53793e-23	1.44247e-30	5.50157e-10
				7.86	1.57074e-23	6.96743e-31	4.29366e-10
				7.91	9.71706e-24	3.36174e-31	3.34879e-10
				7.96	6.00863e-24	1.62027e-31	2.61017e-10
				8.01	3.71388e-24	7.80094e-32	2.03319e-10
				8.06	2.29453e-24	3.75189e-32	1.58276e-10
				8.11	1.41702e-24	1.80261e-32	1.23136e-10
				8.16	8.74733e-25	8.65183e-33	9.57394e-11
				8.21	5.39755e-25	4.14834e-33	7.43936e-11
				8.26	3.3292e-25	1.98703e-33	5.77727e-11
				8.31	2.05262e-25	9.50838e-34	4.48389e-11
				8.36	1.26504e-25	4.54552e-34	3.47805e-11
				8.41	7.79345e-26	2.1709e-34	2.6963e-11
				8.46	4.79939e-26	1.03582e-34	2.08908e-11
				8.51	2.95444e-26	4.93761e-35	1.61771e-11
				8.56	1.81802e-26	2.3515e-35	1.252e-11
				8.61	1.11831e-26	1.11885e-35	9.68436e-12
				8.66	6.8764e-27	5.31871e-36	7.48693e-12
				8.71	4.2267e-27	2.52609e-36	5.78502e-12
				8.76	2.59708e-27	1.19868e-36	4.46763e-12
				8.81	1.59519e-27	5.683e-37	3.44844e-12
				8.86	9.79461e-28	2.69199e-37	2.66039e-12
				8.91	6.01186e-28	1.27408e-37	2.05138e-12
				8.96	3.68876e-28	6.0249e-38	1.58098e-12
				9.01	2.26258e-28	2.84667e-38	1.21785e-12
				9.06	1.38733e-28	1.34389e-38	9.37657e-13
				9.11	8.50371e-29	6.3392e-39	7.21579e-13
				9.16	5.21068e-29	2.9878e-39	5.55027e-13
				9.21	3.19182e-29	1.40708e-39	4.26715e-13
				9.26	1.95453e-29	6.62125e-40	3.27911e-13
				9.31	1.19648e-29	3.11329e-40	2.51868e-13
				9.36	7.32202e-30	1.46272e-40	1.9337e-13
				9.41	4.47941e-30	6.86701e-41	1.4839e-13
				9.46	2.73952e-30	3.22139e-41	1.13822e-13
				9.51	1.67493e-30	1.51005e-41	8.72677e-14
				9.56	1.02373e-30	7.0732e-42	6.68788e-14
				9.61	6.25524e-31	3.3107e-42	5.12311e-14
				9.66	3.82097e-31	1.54848e-42	3.92275e-14
				9.71	2.33332e-31	7.23731e-43	3.00235e-14
				9.76	1.42446e-31	3.38016e-43	2.29693e-14
				9.81	8.69357e-32	1.57758e-43	1.75651e-14
				9.86	5.30424e-32	7.35765e-44	1.34269e-14
				9.91	3.23538e-32	3.42915e-44	1.02593e-14
				9.96	1.9729e-32	1.59711e-44	7.83587e-15
				10.01	1.20272e-32	7.4334e-45	5.98246e-15
				10.06	7.33005e-33	3.45739e-45	4.56562e-15
				10.11	4.46611e-33	1.60701e-45	3.48295e-15
				10.16	2.72042e-33	7.46453e-46	2.65598e-15
				10.21	1.65663e-33	3.46499e-46	2.02458e-15
				10.26	1.00856e-33	1.60739e-46	1.54268e-15
				10.31	6.13853e-34	7.4518e-47	1.17505e-15
				10.36	3.73521e-34	3.45244e-47	8.94683e-16
				10.41	2.27224e-34	1.59852e-47	6.8096e-16
				10.46	1.38192e-34	7.3967e-48	5.18101e-16
				10.51	8.40236e-35	3.42051e-48	3.94046e-16
				10.56	5.10755e-35	1.5808e-48	2.99587e-16
				10.61	3.10396e-35	7.30134e-49	2.2769e-16
				10.66	1.88588e-35	3.37029e-49	1.72986e-16
				10.71	1.14553e-35	1.55479e-49	1.31378e-16
				10.76	6.95659e-36	7.16842e-50	9.97436e-17
				10.81	4.2236e-36	3.30309e-50	7.57001e-17
				10.86	2.56369e-36	1.52113e-50	5.74328e-17
				10.91	1.55578e-36	7.00108e-51	4.35588e-17
				10.96	9.43908e-37	3.22045e-51	3.30252e-17
				11.01	5.72549e-37	1.48055e-51	2.50306e-17
				11.06	3.47213e-37	6.80284e-52	1.8965e-17
				11.11	2.10515e-37	3.12404e-52	1.43646e-17
				11.16	1.27606e-37	1.43385e-52	1.08766e-17
				11.21	7.73331e-38	6.57746e-53	8.23286e-18
				11.26	4.68559e-38	3.01563e-53	6.22977e-18
				11.31	2.83837e-38	1.38187e-53	4.71256e-18
				11.36	1.71902e-38	6.32888e-54	3.56373e-18
				11.41	1.04087e-38	2.89707e-54	2.69413e-18
				11.46	6.30122e-39	1.32546e-54	2.0361e-18
				11.51	3.81382e-39	6.06108e-55	1.53832e-18
				11.56	2.30784e-39	2.77021e-55	1.16189e-18
				11.61	1.39625e-39	1.26548e-55	8.77308e-19
				11.66	8.4456e-40	5.77806e-56	6.62232e-19
				11.71	5.10752e-40	2.63689e-56	4.99736e-19
				11.76	3.08818e-40	1.20279e-56	3.77003e-19
				11.81	1.86685e-40	5.4837e-57	2.8433e-19
				11.86	1.12831e-40	2.49889e-57	2.14376e-19
				11.91	6.81814e-41	1.13819e-57	1.61587e-19
				11.96	4.11924e-41	5.18171e-58	1.21763e-19
				12.01	2.4882e-41	2.35791e-58	9.17276e-20
				12.06	1.5027e-41	1.07245e-58	6.90821e-20
				12.11	9.07349e-42	4.8756e-59	5.2013e-20
				12.16	5.47767e-42	2.21553e-59	3.91507e-20
				12.21	3.30626e-42	1.0063e-59	2.94612e-20
				12.26	1.99525e-42	4.56861e-60	2.21638e-20
				12.31	1.20387e-42	2.07321e-60	1.66695e-20
				12.36	7.26243e-43	9.40394e-61	1.25339e-20
				12.41	4.38033e-43	4.26367e-61	9.42184e-21
				12.46	2.64152e-43	1.93227e-61	7.08065e-21
				12.51	1.59266e-43	8.75313e-62	5.31984e-21
				12.56	9.60101e-44	3.96343e-62	3.99588e-21
				12.61	5.78675e-44	1.79388e-62	3.00066e-21
				12.66	3.48721e-44	8.11579e-63	2.25274e-21
				12.71	2.1011e-44	3.67017e-63	1.69082e-21
				12.76	1.26573e-44	1.65905e-63	1.26875e-21
				12.81	7.62362e-45	7.49639e-64	9.51807e-22
				12.86	4.59103e-45	3.38584e-64	7.13864e-22
				12.91	2.7643e-45	1.52864e-64	5.35275e-22
				12.96	1.66414e-45	6.89867e-65	4.01267e-22
				13.01	1.00167e-45	3.11209e-65	3.00737e-22
				13.06	6.02818e-46	1.40335e-65	2.2534e-22
				13.11	3.62726e-46	6.32569e-66	1.68806e-22
				13.16	2.18224e-46	2.85023e-66	1.26426e-22
				13.21	1.31267e-46	1.28375e-66	9.46637e-23
				13.26	7.89482e-47	5.77984e-67	7.0865e-23
				13.31	4.74745e-47	2.60125e-67	5.30373e-23
				13.36	2.85437e-47	1.17027e-67	3.96856e-23
				13.41	1.71591e-47	5.26287e-68	2.96884e-23
				13.46	1.03136e-47	2.3659e-68	2.22046e-23
				13.51	6.19815e-48	1.06319e-68	1.66037e-23
				13.56	3.72433e-48	4.77597e-69	1.24129e-23
				13.61	2.23753e-48	2.14464e-69	9.27777e-24
				13.66	1.34408e-48	9.62696e-70	6.93301e-24
				13.71	8.07268e-49	4.31983e-70	5.17973e-24
				13.76	4.84782e-49	1.93771e-70	3.86901e-24
				13.81	2.9108e-49	8.68869e-71	2.88935e-24
				13.86	1.74749e-49	3.89464e-71	2.1573e-24
				13.91	1.04895e-49	1.74513e-71	1.61038e-24
				13.96	6.29558e-50	7.81693e-72	1.20187e-24
				14.01	3.77793e-50	3.50021e-72	8.96808e-25
				14.06	2.26679e-50	1.56676e-72	6.69039e-25
				14.11	1.3599e-50	7.01075e-73	4.99017e-25
				14.16	8.15725e-51	3.13601e-73	3.72128e-25
				14.21	4.89239e-51	1.40231e-73	2.77448e-25
				14.26	2.93386e-51	6.26855e-74	2.06817e-25
				14.31	1.75913e-51	2.8012e-74	1.54136e-25
				14.36	1.05463e-51	1.25135e-74	1.14852e-25
				14.41	6.32182e-52	5.5882e-75	8.55635e-26
				14.46	3.78902e-52	2.49473e-75	6.37315e-26
				14.51	2.27068e-52	1.11336e-75	4.7461e-26
				14.56	1.36059e-52	4.96714e-76	3.53376e-26
				14.61	8.1516e-53	2.21534e-76	2.63061e-26
				14.66	4.88317e-53	9.87726e-77	1.95791e-26
				14.71	2.92486e-53	4.40247e-77	1.45696e-26
				14.76	1.75168e-53	1.96165e-77	1.08399e-26
				14.81	1.04893e-53	8.73798e-78	8.06345e-27
				14.86	6.2804e-54	3.89105e-78	5.99705e-27
				14.91	3.75987e-54	1.73217e-78	4.4594e-27
				14.96	2.25063e-54	7.70872e-79	3.3154e-27
				15.01	1.34705e-54	3.4296e-79	2.46444e-27
				15.06	8.06134e-55	1.52536e-79	1.83157e-27
				15.11	4.82369e-55	6.78226e-80	1.36098e-27
				15.16	2.88602e-55	3.01472e-80	1.01113e-27
				15.21	1.72651e-55	1.33965e-80	7.51074e-28
				15.26	1.03272e-55	5.95129e-81	5.57808e-28
				15.31	6.17661e-56	2.64304e-81	4.14202e-28
				15.36	3.69372e-56	1.17347e-81	3.07515e-28
				15.41	2.20866e-56	5.20853e-82	2.28268e-28
				15.46	1.32051e-56	2.31119e-82	1.69415e-28
				15.51	7.89414e-57	1.02526e-82	1.25715e-28
				15.56	4.71866e-57	4.54682e-83	9.32712e-29
				15.61	2.82022e-57	2.01587e-83	6.91891e-29
				15.66	1.68538e-57	8.93503e-84	5.13164e-29
				15.71	1.00708e-57	3.95923e-84	3.80543e-29
				15.76	6.01705e-58	1.75391e-84	2.82151e-29
				15.81	3.59463e-58	7.76755e-85	2.09165e-29
				15.86	2.14722e-58	3.4391e-85	1.55034e-29
				15.91	1.28248e-58	1.52226e-85	1.14894e-29
				15.96	7.65912e-59	6.73622e-86	8.51326e-30
				16.01	4.57362e-59	2.98009e-86	6.30707e-30
				16.06	2.73083e-59	1.31804e-86	4.67188e-30
				16.11	1.63036e-59	5.82791e-87	3.4601e-30
				16.16	9.7325e-60	2.57623e-87	2.56223e-30
				16.21	5.80926e-60	1.13853e-87	1.89707e-30
				16.26	3.46714e-60	5.03029e-88	1.40436e-30
				16.31	2.06908e-60	2.22193e-88	1.03947e-30
				16.36	1.23463e-60	9.812e-89	7.69268e-31
				16.41	7.36638e-61	4.33187e-89	5.69219e-31
				16.46	4.39466e-61	1.91198e-89	4.2113e-31
				16.51	2.62152e-61	8.43693e-90	3.11522e-31
				16.56	1.56364e-61	3.72201e-90	2.30408e-31
				16.61	9.32562e-62	1.64158e-90	1.7039e-31
				16.66	5.56128e-62	7.23841e-91	1.25987e-31
				16.71	3.31611e-62	3.19093e-91	9.31422e-32
				16.76	1.97715e-62	1.40633e-91	6.88501e-32
				16.81	1.17871e-62	6.19657e-92	5.08863e-32
				16.86	7.02644e-63	2.72968e-92	3.76041e-32
				16.91	4.18812e-63	1.20218e-92	2.77849e-32
				16.96	2.4961e-63	5.29329e-93	2.05268e-32
				17.01	1.48752e-63	2.33013e-93	1.51626e-32
				17.06	8.86387e-64	1.02549e-93	1.11987e-32
				17.11	5.28132e-64	4.51215e-94	8.26988e-33
				17.16	3.14645e-64	1.98488e-94	6.10622e-33
				17.21	1.87438e-64	8.72944e-95	4.50803e-33
				17.26	1.11649e-64	3.8383e-95	3.32769e-33
				17.31	6.64985e-65	1.6873e-95	2.45606e-33
				17.36	3.96031e-65	7.41567e-96	1.8125e-33
				17.41	2.35834e-65	3.25844e-96	1.3374e-33
				17.46	1.40425e-65	1.43144e-96	9.867e-34
				17.51	8.36073e-66	6.28693e-97	7.27868e-34
				17.56	4.97742e-66	2.76064e-97	5.36863e-34
				17.61	2.96296e-66	1.21195e-97	3.9593e-34
				17.66	1.76363e-66	5.31945e-98	2.91955e-34
				17.71	1.04967e-66	2.33428e-98	2.15258e-34
				17.76	6.24682e-67	1.02411e-98	1.58689e-34
				17.81	3.7173e-67	4.49209e-99	1.16971e-34
				17.86	2.21186e-67	1.96996e-99	8.62097e-35
				17.91	1.31599e-67	8.6372e-100	6.35301e-35
				17.96	7.82904e-68	3.78615e-100	4.6811e-35
				18.01	4.65723e-68	1.65933e-100	3.44876e-35
				18.06	2.77019e-68	7.2707e-101	2.54053e-35
				18.11	1.64761e-68	3.18515e-101	1.87125e-35
				18.16	9.79862e-69	1.39507e-101	1.37812e-35
				18.21	5.82691e-69	6.10901e-102	1.01482e-35
				18.26	3.46478e-69	2.67459e-102	7.47207e-36
				18.31	2.06004e-69	1.17073e-102	5.50096e-36
				18.36	1.22474e-69	5.12353e-103	4.04935e-36
				18.41	7.28069e-70	2.24179e-103	2.98044e-36
				18.46	4.3278e-70	9.80692e-104	2.19343e-36
				18.51	2.57234e-70	4.28929e-104	1.61405e-36
				18.56	1.52881e-70	1.87565e-104	1.18757e-36
				18.61	9.08538e-71	8.20038e-105	8.73673e-37
				18.66	5.39882e-71	3.58452e-105	6.42673e-37
				18.71	3.2079e-71	1.56655e-105	4.72695e-37
				18.76	1.90594e-71	6.845e-106	3.47635e-37
				18.81	1.1323e-71	2.99033e-106	2.55632e-37
				18.86	6.72639e-72	1.30612e-106	1.87957e-37
				18.91	3.99547e-72	5.70378e-107	1.38182e-37
				18.96	2.37313e-72	2.49036e-107	1.01578e-37
				19.01	1.40942e-72	1.08712e-107	7.46614e-38
				19.06	8.37004e-73	4.74476e-108	5.48713e-38
				19.11	4.97028e-73	2.07048e-108	4.03225e-38
				19.16	2.95122e-73	9.03327e-109	2.96279e-38
				19.21	1.75223e-73	3.9404e-109	2.17675e-38
				19.26	1.04027e-73	1.71853e-109	1.59907e-38
				19.31	6.17548e-74	7.49364e-110	1.17457e-38
				19.36	3.66575e-74	3.26701e-110	8.62674e-39
				19.41	2.17582e-74	1.42407e-110	6.33529e-39
				19.46	1.29137e-74	6.2063e-111	4.652e-39
				19.51	7.66386e-75	2.70432e-111	3.41561e-39
				19.56	4.54792e-75	1.17816e-111	2.50755e-39
				19.61	2.69865e-75	5.13188e-112	1.84072e-39
				19.66	1.60122e-75	2.23497e-112	1.35107e-39
				19.71	9.49998e-76	9.73173e-113	9.91575e-40
				19.76	5.63591e-76	4.23676e-113	7.27658e-40
				19.81	3.3433e-76	1.84417e-113	5.33931e-40
				19.86	1.98315e-76	8.02593e-114	3.9174e-40
				19.91	1.17627e-76	3.49233e-114	2.87387e-40
				19.96	6.97631e-77	1.51936e-114	2.10811e-40
				20.01	4.13729e-77	6.60895e-115	1.54623e-40
				20.06	2.45345e-77	2.87429e-115	1.134e-40
				20.11	1.45481e-77	1.24985e-115	8.31588e-41
				20.16	8.62597e-78	5.43388e-116	6.09762e-41
				20.21	5.11422e-78	2.36206e-116	4.47064e-41
				20.26	3.03195e-78	1.0266e-116	3.27745e-41
				20.31	1.79736e-78	4.46107e-117	2.40249e-41
				20.36	1.06542e-78	1.93823e-117	1.76094e-41
				20.41	6.31503e-79	8.4198e-118	1.29058e-41
				20.46	3.74285e-79	3.65702e-118	9.45765e-42
				20.51	2.2182e-79	1.58812e-118	6.93012e-42
				20.56	1.31453e-79	6.89556e-119	5.07758e-42
				20.61	7.78955e-80	2.99355e-119	3.71991e-42
				20.66	4.61558e-80	1.29937e-119	2.725e-42
				20.71	2.73471e-80	5.63914e-120	1.996e-42
				20.76	1.6202e-80	2.44694e-120	1.46188e-42
				20.81	9.59842e-81	1.06161e-120	1.07059e-42
				20.86	5.68594e-81	4.60513e-121	7.83967e-43
				20.91	3.36804e-81	1.99733e-121	5.74024e-43
				20.96	1.99492e-81	8.66143e-122	4.20265e-43
				21.01	1.18153e-81	3.75546e-122	3.07664e-43
				21.06	6.99743e-82	1.62806e-122	2.25211e-43
				21.11	4.14386e-82	7.05687e-123	1.64841e-43
				21.16	2.45383e-82	3.05836e-123	1.20643e-43
				21.21	1.45298e-82	1.32525e-123	8.82873e-44
				21.26	8.6029e-83	5.74173e-124	6.46036e-44
				21.31	5.09337e-83	2.48727e-124	4.7269e-44
				21.36	3.01536e-83	1.0773e-124	3.45826e-44
				21.41	1.78503e-83	4.66541e-125	2.52989e-44
				21.46	1.05664e-83	2.02012e-125	1.85058e-44
				21.51	6.25437e-84	8.74583e-126	1.35355e-44
				21.56	3.7018e-84	3.78583e-126	9.89933e-45
				21.61	2.19088e-84	1.63855e-126	7.23934e-45
				21.66	1.29657e-84	7.09076e-127	5.29365e-45
				21.71	7.67272e-85	3.06807e-127	3.87056e-45
				21.76	4.54022e-85	1.32732e-127	2.8298e-45
				21.81	2.68646e-85	5.74146e-128	2.06872e-45
				21.86	1.58949e-85	2.48318e-128	1.5122e-45
				21.91	9.40393e-86	1.07383e-128	1.10531e-45
				21.96	5.56336e-86	4.64299e-129	8.07828e-46
				22.01	3.29109e-86	2.00725e-129	5.90363e-46
				22.06	1.94679e-86	8.67647e-130	4.31403e-46
				22.11	1.15152e-86	3.74995e-130	3.15219e-46
				22.16	6.81084e-87	1.6205e-130	2.30306e-46
				22.21	4.02815e-87	7.00181e-131	1.68253e-46
				22.26	2.38225e-87	3.02492e-131	1.22909e-46
				22.31	1.40878e-87	1.30665e-131	8.97786e-47
				22.36	8.33059e-88	5.64343e-132	6.55731e-47
				22.41	4.92588e-88	2.43708e-132	4.78898e-47
				22.46	2.91252e-88	1.0523e-132	3.49725e-47
				22.51	1.72199e-88	4.54305e-133	2.55373e-47
				22.56	1.01805e-88	1.9611e-133	1.86462e-47
				22.61	6.01841e-89	8.46436e-134	1.36135e-47
				22.66	3.55773e-89	3.65285e-134	9.93841e-48
				22.71	2.10301e-89	1.5762e-134	7.25487e-48
				22.76	1.24304e-89	6.80041e-135	5.29552e-48
				22.81	7.34693e-90	2.93361e-135	3.86504e-48
				22.86	4.34215e-90	1.26535e-135	2.82076e-48
				22.91	2.56614e-90	5.45716e-136	2.05847e-48
				22.96	1.51647e-90	2.35323e-136	1.50207e-48
				23.01	8.96113e-91	1.01463e-136	1.09598e-48
				23.06	5.29506e-91	4.37416e-137	7.99618e-49
				23.11	3.12864e-91	1.8855e-137	5.83351e-49
				23.16	1.8485e-91	8.12652e-138	4.25544e-49
				23.21	1.09209e-91	3.50209e-138	3.10404e-49
				23.26	6.45174e-92	1.50902e-138	2.264e-49
				23.31	3.8113e-92	6.50145e-139	1.65118e-49
				23.36	2.25137e-92	2.80072e-139	1.20415e-49
				23.41	1.32984e-92	1.20636e-139	8.78082e-50
				23.46	7.85472e-93	5.19553e-140	6.40261e-50
				23.51	4.63916e-93	2.23733e-140	4.66819e-50
				23.56	2.73985e-93	9.63332e-141	3.40336e-50
				23.61	1.61805e-93	4.14734e-141	2.48105e-50
				23.66	9.55513e-94	1.7853e-141	1.80856e-50
				23.71	5.64235e-94	7.68423e-142	1.31825e-50
				23.76	3.33167e-94	3.30702e-142	9.60802e-51
				23.81	1.96717e-94	1.42306e-142	7.00226e-51
				23.86	1.16145e-94	6.12287e-143	5.10284e-51
				23.91	6.85709e-95	2.63413e-143	3.71839e-51
				23.96	4.04816e-95	1.1331e-143	2.70937e-51
				24.01	2.38976e-95	4.87356e-144	1.97401e-51
				24.06	1.41069e-95	2.09592e-144	1.43814e-51
				24.11	8.32696e-96	9.01266e-145	1.04767e-51
				24.16	4.91497e-96	3.87508e-145	7.63163e-52
				24.21	2.90092e-96	1.66593e-145	5.55878e-52
				24.26	1.7121e-96	7.16118e-146	4.04867e-52
				24.31	1.01042e-96	3.07795e-146	2.9486e-52
				24.36	5.9629e-97	1.32279e-146	2.14729e-52
				24.41	3.51877e-97	5.68418e-147	1.56364e-52
				24.46	2.07637e-97	2.44229e-147	1.13855e-52
				24.51	1.22517e-97	1.04925e-147	8.28968e-53
				24.56	7.22888e-98	4.50722e-148	6.03525e-53
				24.61	4.26506e-98	1.93594e-148	4.39364e-53
				24.66	2.51628e-98	8.3143e-149	3.19834e-53
				24.71	1.48448e-98	3.57036e-149	2.32807e-53
				24.76	8.75726e-99	1.53303e-149	1.69449e-53
				24.81	5.16587e-99	6.58173e-150	1.23326e-53
				24.86	3.04719e-99	2.82542e-150	8.97514e-54
				24.91	1.79737e-99	1.21277e-150	6.5313e-54
				24.96	1.06012e-99	5.20507e-151	4.75259e-54
				25.01	6.25248e-100	2.23371e-151	3.45807e-54
				25.06	3.68749e-100	9.58476e-152	2.51599e-54
				25.11	2.17466e-100	4.11234e-152	1.83044e-54
				25.16	1.28243e-100	1.76421e-152	1.3316e-54
				25.21	7.56232e-101	7.5677e-153	9.68651e-55
				25.26	4.45922e-101	3.24588e-153	7.04583e-55
				25.31	2.62932e-101	1.39205e-153	5.12472e-55
				25.36	1.55028e-101	5.96942e-154	3.72718e-55
				25.41	9.14023e-102	2.55955e-154	2.71059e-55
				25.46	5.38873e-102	1.09736e-154	1.97116e-55
				25.51	3.17685e-102	4.70424e-155	1.43335e-55
				25.56	1.87279e-102	2.01644e-155	1.04221e-55
				25.61	1.10399e-102	8.64243e-156	7.57758e-56
				25.66	6.50758e-103	3.70375e-156	5.5091e-56
				25.71	3.83581e-103	1.5871e-156	4.00502e-56
				25.76	2.26088e-103	6.80018e-157	2.9114e-56
				25.81	1.33253e-103	2.91335e-157	2.11628e-56
				25.86	7.85348e-104	1.24802e-157	1.53822e-56
				25.91	4.62837e-104	5.34573e-158	1.11799e-56
				25.96	2.72757e-104	2.28954e-158	8.12514e-57
				26.01	1.60733e-104	9.80497e-159	5.90471e-57
				26.06	9.4715e-105	4.19857e-159	4.29082e-57
				26.11	5.58102e-105	1.79768e-159	3.11786e-57
				26.16	3.28845e-105	7.69628e-160	2.26541e-57
				26.21	1.93754e-105	3.29463e-160	1.64594e-57
				26.26	1.14155e-105	1.41023e-160	1.19578e-57
				26.31	6.72543e-106	6.03573e-161	8.68696e-58
				26.36	3.96212e-106	2.58302e-161	6.31041e-58
				26.41	2.3341e-106	1.10531e-161	4.58377e-58
				26.46	1.37497e-106	4.7293e-162	3.32937e-58
				26.51	8.09934e-107	2.02334e-162	2.41812e-58
				26.56	4.77078e-107	8.65564e-163	1.75618e-58
				26.61	2.81004e-107	3.70244e-163	1.27536e-58
				26.66	1.65508e-107	1.58356e-163	9.26137e-59
				26.71	9.74782e-108	6.77238e-164	6.725e-59
				26.76	5.7409e-108	2.89605e-164	4.88297e-59
				26.81	3.38093e-108	1.23831e-164	3.5453e-59
				26.86	1.99102e-108	5.29436e-165	2.57393e-59
				26.91	1.17246e-108	2.26337e-165	1.8686e-59
				26.96	6.90405e-109	9.67516e-166	1.35648e-59
				27.01	4.06531e-109	4.13542e-166	9.84656e-60
				27.06	2.39368e-109	1.76743e-166	7.14715e-60
				27.11	1.40937e-109	7.55306e-167	5.18749e-60
				27.16	8.29783e-110	3.22749e-167	3.76494e-60
				27.21	4.88528e-110	1.37901e-167	2.73235e-60
				27.26	2.87606e-110	5.89154e-168	1.98285e-60
				27.31	1.69313e-110	2.51682e-168	1.43887e-60
				27.36	9.96704e-111	1.07507e-168	1.04406e-60
				27.41	5.86714e-111	4.59177e-169	7.5755e-61
				27.46	3.45359e-111	1.96103e-169	5.49632e-61
				27.51	2.03282e-111	8.37436e-170	3.98759e-61
				27.56	1.1965e-111	3.57585e-170	2.89284e-61
				27.61	7.04222e-112	1.52675e-170	2.09854e-61
				27.66	4.14468e-112	6.51808e-171	1.52225e-61
				27.71	2.43926e-112	2.78248e-171	1.10416e-61
				27.76	1.43551e-112	1.1877e-171	8.0086e-62
				27.81	8.44778e-113	5.06923e-172	5.80842e-62
				27.86	4.97121e-113	2.16342e-172	4.21247e-62
				27.91	2.92527e-113	9.23211e-173	3.05488e-62
				27.96	1.72129e-113	3.93934e-173	2.21528e-62
				28.01	1.01281e-113	1.68077e-173	1.60635e-62
				28.06	5.95917e-114	7.17063e-174	1.16474e-62
				28.11	3.50614e-114	3.05892e-174	8.44496e-63
				28.16	2.0628e-114	1.30479e-174	6.1227e-63
				28.21	1.21358e-114	5.56517e-175	4.43882e-63
				28.26	7.1395e-115	2.37344e-175	3.21787e-63
				28.31	4.20001e-115	1.01214e-175	2.33265e-63
				28.36	2.47069e-115	4.31587e-176	1.69086e-63
				28.41	1.45335e-115	1.84017e-176	1.22559e-63
				28.46	8.54889e-116	7.84535e-177	8.88302e-64
				28.51	5.02844e-116	3.34449e-177	6.43806e-64
				28.56	2.95762e-116	1.42565e-177	4.66581e-64
				28.61	1.73955e-116	6.07655e-178	3.38126e-64
				28.66	1.0231e-116	2.5898e-178	2.45024e-64
				28.71	6.01702e-117	1.10367e-178	1.77549e-64
				28.76	3.5386e-117	4.70305e-179	1.28649e-64
				28.81	2.08098e-117	2.00393e-179	9.32123e-65
				28.86	1.22374e-117	8.53789e-180	6.75335e-65
				28.91	7.1961e-118	3.63734e-180	4.89265e-65
				28.96	4.23146e-118	1.54946e-180	3.54445e-65
				29.01	2.48811e-118	6.59999e-181	2.56763e-65
				29.06	1.46297e-118	2.81107e-181	1.85992e-65
				29.11	8.60171e-119	1.19719e-181	1.34722e-65
				29.16	5.05733e-119	5.09827e-182	9.75798e-66
				29.21	2.97333e-119	2.17093e-182	7.06743e-66
				29.26	1.74804e-119	9.2435e-183	5.1185e-66
				29.31	1.02765e-119	3.93543e-183	3.70684e-66
				29.36	6.04126e-120	1.67538e-183	2.68438e-66
				29.41	3.55135e-120	7.13182e-184	1.94386e-66
				29.46	2.0876e-120	3.03566e-184	1.40755e-66
				29.51	1.22712e-120	1.29203e-184	1.01917e-66
				29.56	7.21293e-121	5.49869e-185	7.37914e-67
				29.61	4.23958e-121	2.33998e-185	5.34252e-67
				29.66	2.49185e-121	9.95704e-186	3.86783e-67
				29.71	1.46456e-121	4.23658e-186	2.80006e-67
				29.76	8.6075e-122	1.80247e-186	2.02698e-67
				29.81	5.05865e-122	7.6681e-187	1.46727e-67
				29.86	2.97289e-122	3.26192e-187	1.06207e-67
				29.91	1.74707e-122	1.38748e-187	7.68734e-68
				29.96	1.02666e-122	5.9013e-188	5.5639e-68
				30.01	6.03297e-123	2.50978e-188	4.02683e-68
				30.06	3.54505e-123	1.06731e-188	2.91426e-68
				30.11	2.08305e-123	4.53852e-189	2.10898e-68
				30.16	1.22395e-123	1.92977e-189	1.52616e-68
				30.21	7.19143e-124	8.20472e-190	1.10435e-68
				30.26	4.22526e-124	3.48811e-190	7.99088e-69
				30.31	2.48244e-124	1.48281e-190	5.78181e-69
				30.36	1.45845e-124	6.30299e-191	4.18325e-69
				30.41	8.56821e-125	2.67903e-191	3.02653e-69
				30.46	5.03357e-125	1.13861e-191	2.18957e-69
				30.51	2.95699e-125	4.83886e-192	1.58399e-69
				30.56	1.73704e-125	2.05627e-192	1.14585e-69
				30.61	1.02037e-125	8.73743e-193	8.28865e-70
				30.66	5.99368e-126	3.71242e-193	5.99545e-70
				30.71	3.52059e-126	1.57724e-193	4.33652e-70
				30.76	2.06788e-126	6.70054e-194	3.13648e-70
				30.81	1.21457e-126	2.84636e-194	2.26843e-70
				30.86	7.13357e-127	1.20903e-194	1.64055e-70
				30.91	4.18966e-127	5.13519e-195	1.18641e-70
				30.96	2.46058e-127	2.18094e-195	8.57954e-71
				31.01	1.44506e-127	9.26192e-196	6.20403e-71
				31.06	8.48633e-128	3.93303e-196	4.48607e-71
				31.11	4.98359e-128	1.67003e-196	3.24369e-71
				31.16	2.92652e-128	7.09071e-197	2.34529e-71
				31.21	1.7185e-128	3.01041e-197	1.69564e-71
				31.26	1.0091e-128	1.278e-197	1.2259e-71
				31.31	5.92526e-129	5.42508e-198	8.86251e-72
				31.36	3.47911e-129	2.30278e-198	6.4068e-72
				31.41	2.04276e-129	9.77389e-199	4.63136e-72
				31.46	1.19937e-129	4.14814e-199	3.34779e-72
				31.51	7.04172e-130	1.76039e-199	2.41986e-72
				31.56	4.1342e-130	7.47028e-200	1.74906e-72
				31.61	2.42712e-130	3.16982e-200	1.26416e-72
				31.66	1.42489e-130	1.34494e-200	9.13651e-73
				31.71	8.36483e-131	5.70613e-201	6.60302e-73
				31.76	4.91046e-131	2.42076e-201	4.77186e-73
				31.81	2.88254e-131	1.02691e-201	3.44838e-73
				31.86	1.69206e-131	4.35596e-202	2.49187e-73
				31.91	9.9322e-132	1.84759e-202	1.80061e-73
				31.96	5.82992e-132	7.83611e-203	1.30106e-73
				32.01	3.42191e-132	3.32327e-203	9.40059e-74
				32.06	2.00846e-132	1.4093e-203	6.792e-74
				32.11	1.17882e-132	5.976e-204	4.90708e-74
				32.16	6.91858e-133	2.53391e-204	3.54513e-74
				32.21	4.06047e-133	1.07434e-204	2.56108e-74
				32.26	2.383e-133	4.55476e-205	1.85012e-74
				32.31	1.3985e-133	1.9309e-205	1.33646e-74
				32.36	8.20704e-134	8.18516e-206	9.65382e-75
				32.41	4.81615e-134	3.4695e-206	6.97308e-75
				32.46	2.8262e-134	1.47054e-206	5.03655e-75
				32.51	1.65842e-134	6.23248e-207	3.63769e-75
				32.56	9.73135e-135	2.64129e-207	2.62725e-75
				32.61	5.71007e-135	1.11929e-207	1.89741e-75
				32.66	3.35042e-135	4.7429e-208	1.37026e-75
				32.71	1.96583e-135	2.00963e-208	9.89533e-76
				32.76	1.1534e-135	8.51456e-209	7.14563e-76
				32.81	6.76712e-136	3.60728e-209	5.15983e-76
				32.86	3.97024e-136	1.52817e-209	3.72575e-76
				32.91	2.32926e-136	6.47344e-210	2.69014e-76
				32.96	1.3665e-136	2.74203e-210	1.94232e-76
				33.01	8.01656e-137	1.1614e-210	1.40233e-76
				33.06	4.7028e-137	4.91885e-211	1.01243e-76
				33.11	2.75876e-137	2.08315e-211	7.3091e-77
				33.16	1.61831e-137	8.82163e-212	5.2765e-77
				33.21	9.49286e-138	3.73552e-212	3.80902e-77
				33.26	5.56829e-138	1.58171e-212	2.74956e-77
				33.31	3.26615e-138	6.69695e-213	1.98472e-77
				33.36	1.91575e-138	2.83531e-213	1.43258e-77
				33.41	1.12365e-138	1.20032e-213	1.034e-77
				33.46	6.59045e-139	5.08121e-214	7.46295e-78
				33.51	3.86533e-139	2.15086e-214	5.38621e-78
				33.56	2.26698e-139	9.10394e-215	3.88723e-78
				33.61	1.32953e-139	3.8532e-215	2.80532e-78
				33.66	7.79717e-140	1.63075e-215	2.02446e-78
				33.71	4.57263e-140	6.90125e-216	1.4609e-78
				33.76	2.68154e-140	2.9204e-216	1.05418e-78
				33.81	1.57251e-140	1.23575e-216	7.60671e-79
				33.86	9.22126e-141	5.22871e-217	5.48861e-79
				33.91	5.40726e-141	2.21224e-217	3.96016e-79
				33.96	3.17069e-141	9.35931e-218	2.85725e-79
				34.01	1.85918e-141	3.95941e-218	2.06143e-79
				34.06	1.09013e-141	1.67491e-218	1.48721e-79
				34.11	6.3918e-142	7.0848e-219	1.07291e-79
				34.16	3.74765e-142	2.99667e-219	7.73995e-80
				34.21	2.19727e-142	1.26743e-219	5.5834e-80
				34.26	1.28825e-142	5.36025e-220	4.02758e-80
				34.31	7.55273e-143	2.26684e-220	2.90519e-80
				34.36	4.42791e-143	9.58587e-221	2.09551e-80
				34.41	2.59587e-143	4.05338e-221	1.51144e-80
				34.46	1.5218e-143	1.71387e-221	1.09013e-80
				34.51	8.92119e-144	7.24628e-222	7.86231e-81
				34.56	5.22971e-144	3.06356e-222	5.67032e-81
				34.61	3.06565e-144	1.29513e-222	4.08931e-81
				34.66	1.79703e-144	5.47491e-223	2.94903e-81
				34.71	1.05337e-144	2.31428e-223	2.12663e-81
				34.76	6.17442e-145	9.78204e-224	1.53353e-81
				34.81	3.6191e-145	4.13447e-224	1.1058e-81
				34.86	2.12127e-145	1.74737e-224	7.97348e-82
				34.91	1.24331e-145	7.3846e-225	5.74916e-82
				34.96	7.28712e-146	3.12064e-225	4.14521e-82
				35.01	4.27092e-146	1.31867e-225	2.98864e-82
				35.06	2.5031e-146	5.57195e-226	2.15471e-82
				35.11	1.46698e-146	2.35425e-226	1.55342e-82
				35.16	8.59726e-147	9.94661e-227	1.11988e-82
				35.21	5.03833e-147	4.20217e-227	8.07318e-83
				35.26	2.9526e-147	1.7752e-227	5.81972e-83
				35.31	1.73026e-147	7.49892e-228	4.19513e-83
				35.36	1.01393e-147	3.16757e-228	3.02395e-83
				35.41	5.94153e-148	1.33792e-228	2.17967e-83
				35.46	3.48158e-148	5.65082e-229	1.57106e-83

## Sheet: info_prior
	Specifying the parameters of the Gamma prior distribution
	The parameters of the prior distribution can be altered to express subjective beliefs about whether the cases in a cluster might be due to a common cause. Larger values of alpha and beta reflect decreasing certainty that the cases in a cluster are due to a common cause (i.e. the true value of the age-standardised rate (ASR) = 1).
	To specify a prior belief that the mean value of the ASR is 1, alpha and beta must be equal e.g., Gamma(10,10). However, for small values of alpha the Gamma distribution is heavily skewed and the mode may be considered a better measure of the average ASR than the mean. To specify that the modal value of the ASR is 1, the value of alpha must be one greater than the value of beta (given alpha ≥ 1),…
	If nothing is known about the probability that the cases in a cluster are due to a common cause, a non-informative prior may be specified. A standard non-informative Gamma prior has alpha and beta equal and much less than one, e.g. Gamma(0.001,0.001).
